# Supplementary material for: Characterization of Taste Compounds and Sensory Evaluation of Soup Cooked with Sheep Tail Fat and Prickly Ash
Source: Foods. 2022 Mar 22;11(7):896. doi: 10.3390/foods11070896 (PMC8997404; doi:10.3390/foods11070896)
Supplement: Supplementary file 1 [file foods-11-00896-s001.zip]

Archive with 1 entries (1 files):
- foods-1613120-supplementary.pdf
